# Supplementary material for: Maternal SARS-CoV-2 infection in pregnancy disrupts gene expression in Hofbauer cells with limited impact on cytotrophoblasts
Source: PLoS Pathog. 2024 Feb 7;20(2):e1011990. doi: 10.1371/journal.ppat.1011990 (PMC10878512; doi:10.1371/journal.ppat.1011990)
Supplement: S1 Table — (XLSX) [file ppat.1011990.s001.xlsx]

## Sheet: Table S1
Table S1. Comorbidity of pregnant subjects include in this study.
Subject ID	Group	Age_Maternal (year)	Race (0: American Indian/Alaska Native; 1: Asian; 2: Black or African American; 3: Native Hawaiian or Other Pacific Islander; 4: White; 5: More Than One Race; 6: Unknown/Not Reported)	Ethnicity (0: Hispanic or Latino; 1: Hispanic or Latino; 3: Unknown/Not Reported)	Comorbidity_Asthma (0: None; 1: Yes)	Comorbidity_Obesity (0: None; 1: Yes)	Comorbidity_Hypertension (0: None; 1: Yes)	Comorbidity_Diabetes (0: None; 1: Yes)	Comorbidity_Cardiovascular (0: None; 1: Yes)	Comorbidity_Others (0: None; 1: Yes)	Other comorbidity if "Yes"
COO-111	1T	21	2	1	0	0	0	0	0	1	Depression
COO-113	1T	36	2	1	0	1	0	0	0	1	Latent Tuberculosis
COO-149	1T	36	4	1	1	0	0	0	0	0
COO-155	1T	29	4	1	0	1	0	0	0	0
COO-103	2T	24	6	2	0	1	0	0	0	1	Genital Herpes
COO-114	2T	37	2	1	0	0	0	0	0	1	Latent Tuberculosis
COO-127	2T	34	4	1	1	0	0	0	0	0
COO-141	2T	35	4	1	1	0	0	0	0	0
COO-154	2T	34	4	1	0	0	0	0	0	0
COO-118	3T	31	1	1	0	1	0	0	0	0
COO-125	3T	28	4	1	0	0	0	0	0	0
COO-133	3T	27	4	1	0	0	0	0	0	0
COO-134	3T	35	4	1	0	1	0	0	0	0
COO-138	3T	26	4	1	0	0	0	0	0	0
COO-120	Delivery	22	2	1	0	1	0	0	0	0
COO-121	Delivery	21	4	0	0	1	0	0	0	0
COO-124	Delivery	36	4	0	0	1	0	0	0	0
COO-157	Delivery	39	4	1	0	1	0	0	0	0
COO-167	Delivery	32	4	0	1	1	1	1	0	0
COO-130	Control	29	4	1	0	1	0	0	0	0
COO-131	Control	31	4	1	0	1	0	0	0	0
COO-139	Control	26	4	1	0	0	0	0	1	0
COO-140	Control	29	4	1	0	0	0	0	0	0
COO-153	Control	29	4	1	0	1	0	0	0	0
COO-162	Control	28	4	1	1	1	1	0	0	0
COO-147	Vaccinated	29	4	1	0	0	0	0	0	0
COO-148	Vaccinated	38	4	1	1	1	0	0	0	0
COO-151	Vaccinated	40	1	1	0	0	0	0	0	0
COO-152	Vaccinated	36	4	1	0	0	0	0	0	0
COO-161	Vaccinated	32	4	1	0	0	0	0	0	0
